# Supplementary material for: Musculoskeletal magnetic resonance imaging in the DE50-MD dog model of Duchenne muscular dystrophy
Source: Neuromuscul Disord. 2021 Aug;31(8):736–51. doi: 10.1016/j.nmd.2021.05.010 (PMC8449064; doi:10.1016/j.nmd.2021.05.010)
Supplement: Supplementary file 1 [file mmc1.zip]

Archive with 11 entries (11 files):
- Fig A1.tif
- Fig A2A.tif
- Fig A2B.tif
- Fig A3A.tif
- Fig A3B.tif
- Fig A4.tif
- Fig A5A.tif
- Fig A5B.tif
- Table B1.docx
- Table B2.docx
- Figure and Table Legends_V1.docx
